# Supplementary material for: Single-cell transcriptomics of granulocytes in asthma and atopic diseases
Source: Front Mol Biosci. 2026 Jun 2;13:1739145. doi: 10.3389/fmolb.2026.1739145 (PMC13268605; doi:10.3389/fmolb.2026.1739145)
Supplement: Supplementary file 1 [file Table1.xlsx]

## Sheet: Table 1
Study or Dataset	Author	Year of Publication	Dataset ID	Dataset Source	Disease	Tissue	Total # of Samples	scRNAseq Method	Total Granulocyte Cell Count	Total Neutrophils	Total Eosinophils	Total Mast Cells	Total Basophils	Genes/Cell or UMI	Mitochondrial Gene Percentage
Single-cell RNA-Seq of human esophageal epithelium in homeostasis and allergic inflammation	Rochman et al.	2022	GSE201153	Bioturing Talk2Data	Eosinophilic Esophagitis	Esophageal Biopsy	10	10x scRNA-seq, Single Cell 3' v2	1927	-	-	1927	-	UMIs per cell: 500–90,625 Genes detected per cell: 201–4,800	≤ 20%
Single-cell RNA-sequencing of circulating eosinophils from asthma patients reveals an inflammatory signature	Goss et al.,	2025	GSE276583	Bioturing Talk2Data/Pubmed	Asthma	Peripheral Blood	17	10X Genomics Chromium 3' v3.1, single cell	23328	911	22417	-	-	UMIs per cell: 201 – 24,980 Genes detected per cell: 133 – 5,807	≤ 15%
Single-cell transcriptomics combined with interstitial fluid proteomics defines cell type–specific immune regulation in atopic dermatitis	Rojahn et al.	2020	GSE153760	Bioturing Talk2Data	Atopic Dermatitis	Skin Suction Blistering	15	10x Single Cell 3' v3	1461	-	-	1461	-	UMIs per cell: 500 – 129,200 Genes detected per cell: 203 – 9,074	≤ 25%
Epithelial miR-141 regulates IL-13–induced airway mucus production	Siddiqui et al.	2021	GSE164015	Bioturing Talk2Data	Asthma	Endobronchial Brushing	8	10x Chromium 3' v3, single cell	444	-	-	444	-	UMIs per cell: 223 – 23,550 Genes detected per cell: 200 – 2,499	Not provided
A human model of asthma exacerbation reveals transcriptional programs and cell circuits specific to allergic asthma	Alladina et al	2023	GSE193816	Bioturing Talk2Data	Asthma	BALF, Endobronchial Brushing	21	10x 3' v3	668	-	-	668	-	UMIs per cell: 647 – 86,880 Genes detected per cell: 500 – 5,998	≤ 30%
Comprehensive Analysis of Nasal Polyps Reveals a More Pronounced Type 2 Transcriptomic Profile of Epithelial Cells and Mast Cells in Aspirin-Exacerbated Respiratory Disease	Bangert et al.	2022	GSE196169	Bioturing Talk2Data	CRSwNP, AERD	Nasal Secretions	19	10x 3' v2, single cell 10x 3' v3, single cell	5776	-	-	5776	-	UMIs per cell: 752 – 16,850 Genes detected per cell: 218 – 3,991	≤ 22%
Single-cell RNA sequencing defines disease-specific differences between chronic nodular prurigo and atopic dermatitis	Alkon et al.	2023	GSE222840	Bioturing Talk2Data	Atopic Dermatitis	Skin Biopsy	17	Chromium Single-Cell 5’ v1.1 (10x Genomics) Single Cell 5' Chromium (10x Genomics)	378	-	-	378	-	UMIs per cell: 632 – 176,700 Genes detected per cell: 500 – 10,180	≤ 10%
Allergic inflammatory memory in human respiratory epithelial progenitor cells	Ordovas-Montanes et al.	2018	PMID30135581	Bioturing Talk2Data	CRSwNP	Sinus Tissue, Surgical Specimen	9	Seq-Well, single cell	273	-	-	273	-	UMIs per cell: 501 – 9,987 Genes detected per cell: 301 – 4,024	Not provided
Clonally expanded, GPR15-expressing pathogenic effector TH2 cells are associated with eosinophilic esophagitis	Morgan et al.	2021	GSE175930_FIG1B	Bioturing Talk2Data	Eosinophilic Esophagitis (EoE)	Esophagus, Duodenum	20	Seq-Well, single cell	4647	-	599	4048	-	UMIs per cell: 503 – 125,200 Genes detected per cell: 501 – 9,814	Not provided
Developmental cell programs are co-opted in inflammatory skin disease	Reynolds et al.	2021	PMID33479125_10X	Bioturing Talk2Data	Atopic Dermatitis	Skin Biopsy	113	10X Genomics Chromium Single cell 3' or 5’ plus TCR enrichment	1300	-	-	1300	-	UMIs per cell: 501 – 103,800 Genes detected per cell: 236 – 8,579	Not provided
Classification of human chronic inflammatory skin disease based on single-cell immune profiling	Liu et al.	2022	PMID35427179	Bioturing Talk2Data	Atopic Dermatitis	Skin Biopsy	31	10X Chromium Single-Cell 3′ v2 10X Chromium Single-Cell 3′ v3	5590	-	-	5590	-	UMIs per cell: 183 – 47,570 Genes detected per cell: 102 – 5,993	≤ 20%
Anomalous epithelial variations and ectopic inflammatory response in chronic obstructive pulmonary disease	Watanabe et al.	2022	GSE173896	Bioturing Talk2Data	COPD	Lung Tissue, Surgical Specimen	12	10x Chromium 3′ v3.1, single cell	6149	3854	-	2295	-	UMIs per cell: 627 – 266,400 Genes detected per cell: 501 – 12,650	≤ 20%
Alveolar macrophages in early stage COPD show functional deviations with properties of impaired immune activation (FIG6B)	Baßler et al.	2022	PMID35979364_FIG6B	Bioturing Talk2Data	COPD	BALF	10	Seq-Well	20654	19387	917	350	-	UMIs per cell: 102 – 17,800 Genes detected per cell: 100 – 4,275	≤ 10%
An esophagus cell atlas reveals dynamic rewiring during active eosinophilic esophagitis and remission	Ding et al.	2024	SCP1242	Bioturing Talk2Data	Eosinophilic Esophagitis	Esophageal Biopsy	37	10x Chromium 3' v2; single-cells 10x Chromium 3' v3.1 dual-index; single-cells 10x Chromium 3' v3.1; single-cells	32200	-	3275	28925	-	UMIs per cell: 102 – 17,800 Genes detected per cell: 100 – 4,275	≤ 10%
Human germline heterozygous gain-of-function STAT6 variants cause severe allergic disease	Sharma et al.	2023	GSE215405	Bioturing Talk2Data	Severe early onset allergic disease	PBMCs	3	Chromium Single Cell 5'	182	182	-	-	-	Not Provided	≤ 10%
Emergence of hybrid airway neutrophils with increased mitochondrial metabolism and low inflammatory response in neutrophilic asthma: evidence supporting targeting inhibition of neutrophil glycolysis in this asthma sub-group	Yang et al.	2023	GSE227744	Bioturing Talk2Data/Pubmed	Asthma	BALF	2	10X Chromium Next GEM Single Cell 3'GEM Kit v3.1	9246	9246	-	-	-	UMIs per cell: 1,000 – 20,000 Genes detected per cell: >500	≤ 5%
Single-Cell Transcriptional Archetypes of Airway Inflammation in Cystic Fibrosis	Schupp et al.	2020	GSE145360	Bioturing Talk2Data/Pubmed	Cystic Fibrosis	Sputum	15	10x Genomics Chromium Single Cell 3' v3	8088	8088	-	-	-	Genes detected per cell: >750	≤ 15%
Role for Complement C5 in Eosinophilic Inflammation of Severe Asthma	Dong et al.	2024	PMID40524528	Bioturing Talk2Data/Pubmed	Asthma	BALF, Endobronchial Biopsy	5	10X Genomics Chromium, single cell	2490	199	2063	228	-	Genes detected per cell: >200	≤ 20%
A cellular census of human lungs identifies novel cell states in health and in asthma	Braga et al.	2019	GSE130148	BioTuring Talk2Data/Pubmed	Asthma	Endobronchial Biopsy	22	10X Genomics Chromium 3' v1, single cell	2987	2757	-	230	-	UMI >1,000	≤ 3%
Identification and validation of three potential biomarkers and immune microenvironment for in severe asthma in microarray and single-cell datasets	Zhang et al.	2024	PMID38647226; GSE193816 from Alladina et al., and GSE227744 from Yang et al.	Pubmed	Asthma	BALF, endobronchial brushing	-	-	-	-	-	-	-	-	-
scRNA-seq profiling of human granulocytes reveals expansion of developmentally flexible neutrophil precursors with mixed neutrophil and eosinophil properties in asthma	Haruna et al.	2024	PMID38814679	Pubmed	Asthma	Peripherl Blood, Bone Marrow	5	10x 3' v3.1	-	-	-	-	-	-	-
IL-1β-induced epithelial cell and fibroblast transdifferentiation promotes neutrophil recruitment in chronic rhinosinusitis with nasal polyps	Xie et al.	2024	GSE276503	Pubmed	CRSwNP	Sinus Tissue, Surgical Specimen	85	DNBelab C Series	-	-	-	+****	-	UMIs per cell: >2,000 Genes detected per cell: >250	-
Single-cell transcriptomic analysis reveals key immune cell phenotypes in the lungs of patients with asthma exacerbation	Li et al.	2021	PMID33039479	Pubmed	Asthma	BALF	16	BD Rhapsody 3'	-	+	-	-	-	Average UMI 5,378; Average Genes/cell 2,094	≤ 5%
Systemic alterations in neutrophils and their precursors in early-stage chronic obstructive pulmonary disease	Kapellos et al.	2023	PMID37243592; EGAS000001006281, EGAS000001006322	Pubmed	COPD	Peripheral Blood, BALF	24	BD Rhapsody, 10X Genomics	20670	20670	+	-	-	Genes detected per cell: >150	≤ 20%
Single-cell RNA sequencing reveals transcriptional changes in circulating immune cells from patients with severe asthma induced by biologics	Park et al.	2024	PMID39672815	Pubmed	Asthma	Peripheral Blood	24 (8 donors)	10X Genomics	-	-	-	-	-	UMI > 200	-
Human airway mast cells proliferate and acquire distinct inflammation-driven phenotypes during type 2 inflammation	Dwyer et al.	2021	GSE165804	Pubmed	CRSwNP	Sinus Tissue, surgical specimen	27	Seq-Well	7355		-	7355	-	UMIs per cell: 200-2,500 Genes detected per cell: 221 – 2,359	≤ 10%
Activation of the 15-lipoxygenase pathway in aspirin-exacerbated respiratory disease	Stevens et al.	2021	PMID32371071	Pubmed	AERD	Nasal Polyp, surgical specimen	11	10X Genomics Chromium 3' v2	-	-	-	+	-	Genes detected per cell: 200 – 6,000	≤ 20%
Single cell transcriptomic profiling of eosinophils and airway immune cells in childhood asthma	Jayavelu et al.	2025	GSE299751	Pubmed	Asthma	Nasal Lavage	6	10X Genomics FLEX	10946	8281	2450	36	179	-	-
Total Unique Dataset Count 28, *Bronchoalveolar Lavage Fluid, **Chronic Rhinosinusitis with Nasal Polyps, ***Aspirin Exacerbation Respiratory Disease, ****detected, cell count not reported								Total Cell Counts	166759	73575	31721	61284	179

## Sheet: Studies Per Cell Type
	Neutrophil	Eosinophil	Basophil	Mast Cell
	10	7	1	19
